# Supplementary material for: A blueprint of mammalian cortical connectomes
Source: PLoS Biol. 2019 Mar 22;17(3):e2005346. doi: 10.1371/journal.pbio.2005346 (PMC6456226; doi:10.1371/journal.pbio.2005346)
Supplement: S1 Table — Acronyms and full names are listed for the mouse, marmoset monkey, cat, and macaque monkey. (XLSX) [file pbio.2005346.s009.xlsx]

## Sheet: Sheet1
Acronym	Full name
Mouse
ACAd	Anterior cingulate area, dorsal part
ACAv	Anterior cingulate area, ventral part
AId	Agranular insular area, dorsal part
AIp	Agranular insular area, posterior part
AIv	Agranular insular area, ventral part
AUDd	Dorsal auditory area
AUDp	Primary auditory area
AUDv	Ventral auditory area
ECT	Ectorhinal area
FRP	Frontal pole
GU	Gustatory areas
ILA	Infralimbic area
MOp	Primary motor area
MOs	Secondary motor area
ORBl	Orbital area, lateral part
ORBm	Orbital area, medial part
ORBvl	Orbital area, ventrolateral part
PERI	Perirhinal area
PL	Prelimbic area
PTLp	Posterior parietal association areas
RSPagl	Retrosplenial area, lateral agranular part
RSPd	Retrosplenial area, dorsal part
RSPv	Retrosplenial area, ventral part
SSp-bfd	Primary somatosensory area, barrel field
SSp-ll	Primary somatosensory area, lower limb
SSp-m	Primary somatosensory area, mouth
SSp-tr	Primary somatosensory area, trunk
SSp-ul	Primary somatosensory area, upper limb
SSs	Supplemental somatosensory area
TEa	Temporal association areas
VISC	Visceral area
VISal	Anterolateral visual area
VISam	Anteromedial visual area
VISl	Lateral visual area
VISp	Primary visual area
VISpl	Posterolateral visual area
VISpm	posteromedial visual area
Marmoset
A 1/2	Areas 1 and 2
A1	Primary auditory area
A10	Area 10
A11	Area 11
A13L	Area 13, lateral part
A13M	Area 13 of cortex, medial part
A13a	Area 13a
A13b	Area 13b
A14C	Area 14, caudal part
A14R	Area 14, rostral part
A19DI	Area 19 of cortex, dorsointermediate part (DI)
A19M	Area 19 of cortex, medial part
A23V	Area 23 of cortex, ventral part
A23a	Area 23a of cortex
A23b	Area 23b of cortex
A23c	Area 23c of cortex
A24a	Area 24a
A24b	Area 24b
A24c	Area 24c
A24d	Area 24d
A25	Area 25
A29a-c	Area 29a-c of cortex
A29d	Area 29d of cortex
A30	Area 30 of cortex
A31	Area 31 of cortex
A32	Area 32
A32V	Area 32, ventral part
A35	Area 35 of cortex
A36	Area 36 of cortex
A3a	Area 3a(somatosensory)
A3b	Area 3b (somatosensory)
A45	Area 45
A46D	Area 46, dorsal part
A46V	Area 46, ventral part
A47L	Area 47 (12), lateral part
A47M	Area 47 (12), medial part
A47O	Area 47 (12), orbital part
A4ab	Area 4, parts a and b (primary motor, representation of axial and limb musculature)
A4c	Area 4 , part c (primary motor, representation of head musculature)
A6DC	Area 6, dorsocaudal part
A6DR	Area 6, dorsorostral part
A6M	Area 6, medial (supplementary motor) part
A6Va	Area 6, ventral, part a
A6Vb	Area 6, ventral, part b
A8C	Area 8, caudal part
A8aD	Area 8a, dorsal part
A8aV	Area 8a, ventral part
A8b	Area 8b
A9	Area 9
AI	Agranular insular cortex
AIP	Anterior intraparietal area
AL	Anterolateral area
APir	Amygdalopiriform transition area
CL	Caudolateral area
CM	Caudomedial area
CPB	Caudal parabelt area
DI	Dysgranular insular cortex
ENT	Entorhinal cortex
FST	Fundus of superior temporal sulcus area
GI	Granular insular cortex
Gu	Gustatory cortex
IPro	Insular proisocortex
LIP	Lateral intraparietal area
MIP	Medial intraparietal area
ML	Middle lateral area
MST	Medial superior temporal area
OPAI	Orbital periallocortex
Opt	Occipito-parietal transitional area
Opro	Orbital proisocortex
PE	Parietal area PE
PEC	Parietal area PE, caudal transitional part
PF	Parietal area PF
PFG	Parietal area PFG
PG	Parietal area PG
PGM	Parietal area PG, medial part
PGa-Ipa	Area PGa and IPa (fundus of superior temporal ventral area)
PaIL	Parainsular cortex, lateral part
PaIM	Parainsular cortex, medial part
Pir	Piriform cortex
ProM	Proisocortical motor region (precentral opercular cortex)
ProSt	Prostriate area
R	Rostral auditory area
RM	Rostromedial area
RPB	Rostral parabelt area
RT	Rostrotemporal area
RTL	Rostrotemporal lateral area
RTM	Rostrotemporal medial area
ReI	Retroinsular area (cortex)
S2E	Secondary somatosensory cortex, external part
S2I	Secondary somatosensory cortex, internal part
S2PR	Secondary somatosensory cortex, parietal rostral area
S2PV	Secondary somatosensory cortex, parietal ventral area
STR	Superior temporal rostral area
TE1	Temporal area TE, part 1
TE2	Temporal area TE, part 2
TE3	Temporal area TE, part 3
TEO	Temporal area TE, occipital transition part
TF	Temporal area TF
TFO	Temporal area TF, occipital transition part
TH	Temporal area TH
TL	Temporal area TL
TLO	Temporal area TL, occipital transition part
TPO/STP	Temporo-parieto-occipital association area
TPPro	Temporopolar proisocortex
TPt	Temporoparietal transitional area
Tpro	Temporal proisocortex
V1	Primary visual cortex
V2	Visual area 2
V3	Visual area 3 (ventrolateral posterior area, VLP)
V3a	Visual area 3a (dorsoanterior area, DA)
V4	Visual area 4 (ventrolatereral anterior area, VLA)
V4t	Visual area 4, transitional part (middle temporal crescent)
V5	Visual area 5 (middle temporal area, MT)
V6	Visual area 6 (dorsomedial area, DM)
V6a	Visual area 6a (posterior parietal medial area)
VIP	Ventral intraparietal area
Macaque
1	Somatosensory area 1
10	Area 10
11	Area 11
12	Area 12
13	Area 13
14	Area 14
2	Somatosensory area 2
23	Area 23
24a	Area 24a
24b	Area 24b
24c	Area 24c
24d	Area 24d
25	Area 25
29/30	Area 29/30
3	Somatosensory area 3
31	Area 31
32	Area 32
44	Area 44
45A	Area 45A
45B	Area 45B
46d	Area 46, dorsal part
46v	Area 46, ventral part
5	Somatosensory area 5
7A	Area 7A
7B	Area 7B
7m	Area 7m
7op	Area 7op (parietal operculum)
8B	Area 8B
8l	Lateral part of area 8
8m	Medial part of area 8
8r	Rostral part of area 8
9	Area 9
9/46d	Area 9/46, dorsal part
9/46v	Area 9/46, ventral part
AIP	Anterior intraparietal area
Core	Core region of the auditory cortex
DP	Dorsal prelunate area
ENTO	Entorhinal
F1	Frontal area F1
F2	Frontal area F2
F3	Frontal area F3
F4	Frontal area F4
F5	Frontal area F5
F6	Frontal area F6
F7	Frontal area F7
FST	Fundus of superior temporal area
Gu	Gustatory cortex
INS	Insula
Ipa	Area Ipa
LB	Lateral belt
LIP	Lateral intraparietal area
MB	Medial belt
MIP	Medial intraparietal area
MST	Medial superior temporal area
MT	Middle temporal area
OPAI	Orbital periallocortex
OPRO	Orbital proisocortex
PARA	Parainsular cortex
PBc	Parabelt, rostral part
PBr	Parabelt, rostral part
PERI	Perirhinal
PGa	Area PGa
PIP	Posterior intraparietal area
PIR	Piriform
POLE	Temporale pole
Pro. St.	Prostriata
ProM	Area ProM
SII	Secondary somatosensory area
STPc	Superior temporal polysensory, caudal part
STPi	Superior temporal polysensory, intermediate part
STPr	Superior temporal polysensory, rostral part
SUB	Subiculum
TEO	Area TEO
TEOm	Area TEO medial part
TEa/ma	Area TE of the superior temporal sulcus, ant part
TEa/mp	Area TE of the superior temporal sulcus, post part
Tead	Area TE, anterior-dorsal part
Teav	Area TE, anterior-ventral part
Tepd	Area TE, posterior-dorsal part
Tepv	Area TE, posterior-ventral part
TH/TF	Area TH/TF
TPt	Temporo-parietal area
V1	Visual area 1
V2	Visual area 2
V3	Visual area 3
V3A	Visual area 3A
V4	Visual area 4
V4t	Transitional visual area 4
V6	Area V6
V6A	Area V6A
VIP	Ventral intraparietal area
Cat
1	Area 1
2	Area 2
4	Area 4
7	Area 7
17	Area 17
18	Area 18
19	Area 19
35	Area 35
36	Area 36
20a	Area 20a
20b	Area 20b
21a	Area 21a
21b	Area 21b
3a	Area 3a
3b	Area 3b
4g	Area 4γ
5al	Lateral area 5a
5am	Medial area 5a
5bl	Lateral area 5b
5bm	Medial area 5b
5m	Medial area 5
6l	Lateral area 6
6m	Medial area 6
AAF	Anterior auditory field
AES	Anterior ectosylvian sulcus
AI	Primary auditory field
AII	Secondary auditory field
ALG	Anterolateral gyrus
ALLS	Anterolateral lateral suprasylvian area
AMLS	Anteromedial lateral suprasylvian area
CGa	Anterior cingulate cortex
CGp	Posterior cingulate cortex
DLS	Dorsolateral suprasylvian area
DP	Dorsoposterior auditory field
EPp	Posterior part of the posterior ectosylvian gyrus
ER	Entorhinal cortex
Ia	Agranular insula
Ig	Granular insula
IL	Infralimbic area
LA	Anterior limbic cortex
P	Posterior auditory field
PFCdl	Dorsolateral prefrontal cortex
PFCdm	Dorsomedial prefrontal cortex
PFCr	Rostral prefrontal cortex
PFCv	Ventral prefrontal cortex
PL	Prelimbic area
PLLS	Posterolateral lateral suprasylvian area
PMLS	Posteromedial lateral suprasylvian area
POA	Presylvian oculomotor area
PS	Posterior suprasylvian are
pSb	Presubiculum, parasubiculum, and postsubicular cortex
RS	Retrosplenial cortex
Sb	Subiculum
SII	Second somatosensory area
SIV	Fourth somatosensory area
SSAi	Inner (deep) suprasylvian sulcal region of area 5
SSAo	Outer suprasylvian sulcal region of area 5
SSF	Suprasylvian fringe
SVA	Splenial visual area
Tem	Temporal auditory field
V	Ventral auditory field
VLS	Ventrolateral suprasylvian area
VP	Ventroposterior auditory field
