# Supplementary material for: A blueprint of mammalian cortical connectomes
Source: PLoS Biol. 2019 Mar 22;17(3):e2005346. doi: 10.1371/journal.pbio.2005346 (PMC6456226; doi:10.1371/journal.pbio.2005346)
Supplement: S2 Table — Cortical areas of the von Economo and Koskinas atlas [37] are assigned to the Desikan-Killiany atlas [48]. (XLSX) [file pbio.2005346.s010.xlsx]

## Sheet: Sheet1
Desikan-Killiany regions	von Economo and Koskinas areas
bankssts	PH
caudalanteriorcingulate	LA1 and LA2
caudalmiddlefrontal	FC and FB
cuneus	OA and OB
entorhinal	HA and HB
fusiform	TF
inferiorparietale	PG
inferiortemporal	TE
isthmuscingulate	LD and LC2
lateraloccipital	OA
lateralorbitofrontal	FG
lingual	OA and OB and PH
medialorbitofrontal	FH and FL
middletemporal	TE
parahippocampal	HC and HD
paracentral	PA and PB1 and PB2 and PC
parsopercularis	FCBm
parsorbitalis	FF
parstriangularis	FDGamma
pericalcarine	OC
postcentral	PC
posteriorcingulate	LC1 and LC2 and LC3
precentral	FA
precuneus	PE
rostralanteriorcingulate	LA1 and LA2
rostralmiddlefrontal	FDΔ and FD and FC
superiorfrontal	FC and FD and FB
superiorparietal	PE
superiortemporal	TA
supramarginal	PF
frontalpole	FE
temporalpole	TG
transversetemporal	TC and TD
insula	IA and IB
