# Supplementary material for: A blueprint of mammalian cortical connectomes
Source: PLoS Biol. 2019 Mar 22;17(3):e2005346. doi: 10.1371/journal.pbio.2005346 (PMC6456226; doi:10.1371/journal.pbio.2005346)
Supplement: S3 Table — Cortical areas that participate in the largest cliques (C1–C2) of the cat connectome constitute the network core. Whether or not an area participates in each of the largest cliques is denoted by “1” and “0”, respectively. (XLSX) [file pbio.2005346.s011.xlsx]

## Sheet: Sheet1
Cortical Areas	CGA	AES	IA	SIV	SSAo	5bm	5am	5al	5m	6m
Clique 1	1	1	1	0	1	1	1	1	1	1
Clique 2	0	1	1	1	1	1	1	1	1	1
