# Supplementary material for: A blueprint of mammalian cortical connectomes
Source: PLoS Biol. 2019 Mar 22;17(3):e2005346. doi: 10.1371/journal.pbio.2005346 (PMC6456226; doi:10.1371/journal.pbio.2005346)
Supplement: S4 Table — Cortical areas that participate in the largest cliques (C1–C12) of the marmoset monkey connectome constitute the network core. Whether or not an area participates in each of the largest cliques is denoted by “1” and “0”, respectively. (XLSX) [file pbio.2005346.s012.xlsx]

## Sheet: Sheet1
Cortical Areas	LIP	A6Va	A23a	A23b	TPO/STP	PG	A47L	Opt	A45	A8aV	A8aD	A6DR	A6DC	TE3	A8b	MST	AIP	A11	A10	PGM	A8C
Clique 1	0	1	1	1	1	1	1	1	1	1	1	0	0	1	1	0	1	1	1	1	0
Clique 2	0	1	1	1	1	1	1	0	1	1	1	1	0	1	1	0	1	1	1	1	0
Clique 3	1	0	0	1	1	1	1	0	1	1	1	1	1	1	1	1	1	0	0	1	1
Clique 4	0	1	0	1	1	1	1	0	1	1	1	1	1	1	1	1	1	0	0	1	1
Clique 5	1	0	1	1	1	1	1	1	1	1	1	0	1	1	1	1	1	0	0	1	0
Clique 6	1	0	1	1	1	1	1	1	1	1	1	0	0	1	1	1	1	1	0	1	0
Clique 7	1	0	1	1	1	1	1	0	1	1	1	1	1	1	1	1	1	0	0	1	0
Clique 8	1	0	1	1	1	1	1	0	1	1	1	1	0	1	1	1	1	1	0	1	0
Clique 9	0	1	1	1	1	1	1	1	1	1	1	0	1	1	1	1	1	0	0	1	0
Clique 10	0	1	1	1	1	1	1	1	1	1	1	0	0	1	1	1	1	1	0	1	0
Clique 11	0	1	1	1	1	1	1	0	1	1	1	1	1	1	1	1	1	0	0	1	0
Clique 12	0	1	1	1	1	1	1	0	1	1	1	1	0	1	1	1	1	1	0	1	0
